# Supplementary material for: Lung cancer screening with low-dose CT: definition of positive, indeterminate, and negative screen results. A nodule management recommendation from the European Society of Thoracic Imaging
Source: Eur Radiol. 2025 Jul 1;36(1):135–47. doi: 10.1007/s00330-025-11648-4 (PMC12711968; doi:10.1007/s00330-025-11648-4)
Supplement: Supplementary file 2 — Table S1 [file 330_2025_11648_MOESM2_ESM.xlsx]

## Sheet: FullTable
				LungRADS v2022		ILST ^1^		EUPS/NELSON+		BTS ^2^		I-ELCAP		ESTI ^3^
Baseline
No nodule OR Benign					12 months	Brock risk < 1.5%	24 months		12 months		24 months		12 months		12 months
Low-risk		Size	solid	< 6mm (< 113 mm3)	12 months	Brock risk 1.5% to < 6%	12 months	< 100 mm3 (< 5mm, risk < 1%)	12 months	< 80 mm3 (< 5 mm)	24 months	< 6 mm	12 months	< 100 mm3 (6 mm)	12 months
				airway nodule at subsegmental level	12 months					5-6mm (if volumetry not feasible)	12 months
			part-solid	Total diameter < 6mm (< 113 mm3)	12 months	As per solid		Solid component < 50 mm3 (< 5mm)	12 months	As per solid (max diam. of solid component)		Solid component < 6 mm	12 months	Total diameter < 30 mm and solid component <100mm3 (<6 mm)	12 months
			non-solid	< 30mm (14,137 mm3)	12 months	As per solid		< 8mm	12 months	As per solid (max diam. of overall size)		Any size	12 months	< 30mm	12 months
			endobronchial	Subsegmental	12 months
		Morphology	downgrade	Juxtapleural < 10mm (524 mm3) ^4^; benign calcifications ^5^; fat-containing		Perifissural; completely calcified; hamartoma				Hamartoma, typical peri-fissural nodule		Perifissural or costal pleural nodules < 10 mm ^4^	12 months
			upgrade	Fissure distortion										Spiculation, pleural indentation, cystic component, bubble-like lucencies, concave sign, bronchus cut-off.
Intermediate-risk		Size	solid	6 to ≤ 8mm (113-267 mm3)	6 months	Brock risk 6% to < 30%	3 months	100-300 mm3 (5-10mm, risk 2-3%)	3 months	80 to < 300 mm3 (6 mm to < 8mm)	3 months ^6^	6 to < 15mm	3 months	≥100 to <250 mm3 (≥6 to <8 mm)	6 months ^7^
										≥ 300 mm3 (≥8mm) and Brock risk< 10%	3 months ^8^			≥250 to <500 mm3 (≥8 to <10 mm)	3 months ^9^
			part-solid	Total diameter ≥ 6mm (≥ 113 mm3) with solid component < 6mm (< 113 mm3)	6 months	As per solid		50-500 mm3 (5-10mm)	3 months	As per solid (max diam. of solid component)		Solid component 6 to < 15mm	3 months	Solid component ≥100 to <250 mm3 (≥6 to <8 mm)	6 months ^7^
														Solid component ≥250 to <500mm3 (≥8 to <10mm)	3 months ^9^
			non-solid	≥ 30mm (14,137 mm3)	6 months	As per solid		> 8mm	12 months	As per solid (max diam. of overall size)
			endobronchial
			cyst
		Morphology	downgrade
			upgrade	Fissure distortion										Spiculation, pleural indentation, cystic component, bubble-like lucencies, concave sign, bronchus cut-off.
High-risk		Size	solid	8 to ≤ 15 mm (268-1,766 mm3)	3 months	Brock risk ≥ 30%	Biopsy	≥ 300 mm3 (≥10mm, risk ~15%)	Work up	≥ 300 mm3 (≥8mm) and Brock risk ≥ 10%	Work up ^10^	> 15 mm	Work up	≥500 mm3 (≥10 mm) ^11^	Work up
				> 15 mm (≥ 1,767 mm3)	Work up
			part-solid	Total diameter ≥ 6mm (≥ 113 mm3) with solid component 6 to < 8mm (113-267mm3)	3 months	As per solid				As per solid (max diam. of solid component)		Solid component > 15 mm	Work up	Solid component ≥500 mm3 (≥10 mm)	1 month ^12^
				Solid component ≥ 8 mm (≥ 268 mm3)	Work up
			non-solid			As per solid				As per solid (max diam. of overall size)				≥ 30mm	Work up
			endobronchial	Segmental or more proximal	3 months	Endobronchial nodule	Biopsy					Solid	Work up
			cyst	Thick-walled	3 months
				Multilocular cyst
		Morphology	downgrade	Suggestive of inflammation or infection	1-3 months
Incident round
No nodule OR Benign					12 months				12 months						12 months
Low-risk	New nodule	Size	solid	New < 4 mm (< 34 mm3)	12 months			New < 30 mm3 (<4mm, risk < 1%)	12 months	New < 30 mm3 (<4mm) at any LDCT interval	24 months	New < 3 mm	12 months	New <30 mm3 (<4mm)	12 months
										New 30-300 mm3 (4-8mm) at 12-month LDCT interval	3 months ^13^
			part-solid	---						As per solid (max diam. of solid component)				New with solid component <30mm3 (<4mm)	12 months
			non-solid	New < 30mm (14,137 mm3)	12 months					As per solid (max diam. of overall size)		Any size	12 months
			endobronchial	New subsegmental	12 months
	Longitudnal behaviour			Intermediate-risk nodule (Categorye 3 LungRADS) that is stable or decreases over 6 months	12 months			VDT ≥600 days (risk < 1%)	12 months			Solid growing but still < 3 mm	12 months	Solid nodule growth ≤ 1.5mm	12 months
				Endobronchial stable subsegmental	12 months									Subsolid nodule unchanged	12 months
Intermediate-risk	New nodule	Size	solid	New 4 to < 6mm (34-112mm3)	6 months			New 30-200 mm3 (4-8mm, risk 3-4%)	3 months	New 30-300 mm3 (<4mm) at 3-month LDCT interval	3 months ^14^	New 3 to < 6mm	6 months
			part-solid	New < 6 mm total mean diameter (< 113 mm3)	6 months					As per solid (max diam. of solid component)		New with solid component 3 to < 6mm	6 months
			non-solid	New ≥ 30mm (14,137 mm3)	6 months					As per solid (max diam. of overall size)
			cyst	Growing cystic component of cyst with thick-wall (thickness ≥2mm)	6 months
	Longitudinal behaviour			High-risk nodule (Category 4A) that is stable or decreases over 3 months	6 months			VDT 400-600 days (risk ~4%)	3 months
High-risk	New nodule	Size	solid	New 6 to < 8mm (113-267mm3)	3 months			New ≥ 200 mm3 (≥8mm, risk ~17%)	Work up	New ≥ 300 mm3 (≥8mm) at any LDCT interval	Work up ^10^	New 6 to < 15mm	1 month	New > 30 mm3 (>4mm)	3 months
				New ≥ 8mm (≥268mm3)	Work up							New ≥ 15 mm
			part-solid	New solid component < 4 mm (< 34 mm3)	3 months					As per solid (max diam. of solid component)		New with solid component 6 to < 15mm	1 month	New with solid component >30mm3 (>4mm)	3 months
				New solid component ≥ 4 mm (≥ 34 mm3)	Work up
			non-solid							As per solid (max diam. of overall size)
			endobronchial	New segmental or more proximal	3 months							Solid	Work up
		Morphology	downgrade	Suggestive of inflammation or infection	1-3 months
	Longitudinal behaviour			Solid ------------------------------------------------- < 8 mm and growing	3 months	Mean diameter increase threshold ---- > 1.5 mm		VDT ≤ 400 days (risk ~10%)	Work up	VDT ≤ 400 days	Work up ^10^	Solid 6 to < 15mm and growth in 3 months with VDT < 180 days	Work up	Solid VDT <500 days at ≥12months, or <400 days at 6months, or <250 days at 3months	Work up
				≥ 8 mm and growing	Work up	Volume increase threshold: ------------- >100% from nodule < 5mm		VDT 400-600 days on two consecutive 3-month LDCTs (risk > 4%)	Work up			New solid 3 to < 15mm and growth in 3 months with VDT < 180 days	Work up	Solid growth > 15% of nodule volume or > 1.5 mm of volume diameter	Work up
				Part-solid ------------------------------------------ < 4 mm (< 34 mm3) and growing ------------ ≥ 4 mm (≥ 34 mm3) and growing	3 months Work up	≥30% from nodule 5-10mm --------------- ≥20% from nodule ≥ 10 mm						Part-solid with solid component 6 to < 15mm and growth in 3 months with VDT < 180 days	Work up	Solid growth > 5 mm	MDT
				Solid or part-solid nodule that shows growth over multiple exams	Work up	VDT 30-400 days (nodule < 300 mm3)	MDT					New part-solid with solid component 3 to < 15mm and growth in 3 months with VDT < 180 days	Work up	Part-solid: -------------------------------------------- persistent solid component > 10 mm ----------- solid component increase > 1.5 mm on lung window	MDT ------ Work up
				Endobronchial segmental or more proximal and stable or growing	Work up	Subsolid nodule developing solid core ≥ 6mm	3 months					Cyst with new solid component	3 months
				Thin- or thick-walled cyst that becomes multilocular	3 months
				Cyst with signs of growth	Work up
^1^ Selection criteria: PLCOm2012 > 1.51% in 6 years, nodule management risk model Brock (that includes both size and density)
^2^ https://www.england.nhs.uk/wp-content/uploads/2019/02/B1646-standard-protocol-targeted-lung-health-checks-programme-v2.pdf ; NHS selection criteria LLPv2 ≥ 2.5% in 5 years or PLCOm2012 > 1.51% i 6 years; maximum diameter is used for measurement of part-solid (reference to solid component) and non-solid nodules (reference to overall size)
^3^ Volume measurement is recommended for solid, whereas diameter measurement should be used in case of volume segmentation failure
^4^ Mandatory morphology: solid; smooth margins; and oval, lentiform, or triangular shape
^5^ Benign calcifications: complete, central, popcorn, or concentric ring calcifications
^6^ If stable, then LDCT at 12 and 24 months from baseline
^7^ If stable or resolving, then annual round
^8^ If stable, then LDCT at 12 and 36 months from baseline
^9^ If stable then 6 months LDCT, if regression then 1 months LDCT
^10^ Use Herder risk model: < 10% LDCT surveillance, 10-70% work-up, > 70% treatment (surgical or non-surgical)
^11^ In case of a cystic airspace nodule, the solid component should be taken into account
^12^ If persistent at 1 month, then work up
^13^ If stable, then further 12 months
^14^ If stable, then further 6 months and further 12 months
